# Supplementary material for: Unveiling DENND2D as a Novel Prognostic Biomarker for Prostate Cancer Recurrence: From Gene to Prognosis
Source: Biomedicines. 2024 Dec 26;13(1):25. doi: 10.3390/biomedicines13010025 (PMC11760481; doi:10.3390/biomedicines13010025)
Supplement: Supplementary file 1 [file biomedicines-13-00025-s001.zip]

Archive with 1 entries (1 files):
- biomedicines-3369172-supplementary.pdf
